# Supplementary material for: Validation and reproducibility of a new iodine specific food frequency questionnaire for assessing iodine intake in Norwegian pregnant women
Source: Nutr J. 2019 Oct 29;18:62. doi: 10.1186/s12937-019-0489-4 (PMC6821006; doi:10.1186/s12937-019-0489-4)
Supplement: Supplementary file 2 — Additional file 2: Table S2. Iodine content in food items used for calculation of iodine intake from the I-FFQ. Table S3. Iodine content in food items used for calculation of iodine intake from the food diary. [file 12937_2019_489_MOESM2_ESM.xlsx]

## Sheet: Table S2
Table S2 Iodine content in food items used for calculation of iodine intake from the I-FFQ
Food item specified in the I-FFQ	Iodine content (µg/100 g)	Food item retrieved for iodine content	Reference	Extended information about reference and iodine content
Seafood
Fatty fish (>5% fat)
Salmon/trout	4	Atlantic salmon fillet (Salmo salar), farmed fish	Seafood data (1)	Samples from 2017 (n= 124). Median iodine content used.
Mackerel	19	Atlantic mackerel fillet (Scomber scombrus), wild fish	Seafood data (1)	Samples from 2012 (n= 71). Median iodine content used.
Halibut	21	Atlantic halibut fillet (Hippoglossus hippoglossus), wild fish	Nerhus et al. 2018 (2)	Samples from 2014 (n= 20). Mean iodine content of halibut used.
Herring	17	Atlantic herring fillet (Clupea harengus), wild fish	Seafood data (1)
Lean fish (≤5% fat)
Cod	81	Atlantic cod fillet (Gadus morhua), wild fish	Analyzed specific for this project	Samples from xx (n= 30). Mean iodine content used.
Saithe	280	Saithe fillet (Pollachius virens), wild fish	Nerhus et al. 2018 (2)	Samples from 2013-2015 (n= 61). Mean iodine content used.
Pollock	790	Pollock fillet (Pollachius pollachius), wild fish	Nerhus et al. 2018 (2)	Samples from 2014 (n= 41). Mean iodine content of halibut used.
Ling	20	Common ling fillet (Molva molva), wild fish	Seafood data (1)	Samples from 2008 (n= 50). Median iodine content used.
Wolffish	90	Wolffish (Anarhichas lupus), raw	The Norwegian Food Composition Table (3)	Reference 325: University of Oslo (2018): Iodine project 2017-2018
Processed seafood and sushi
Sushi	13	Atlantic salmon fillet (Salmo salar), farmed fish and Atlantic halibut fillet (Hippoglossus hippoglossus), wild fish	Seafood data (1) and Nerhus et al. 2018 (2)	Iodine content of sushi not available. Used mean iodine content of two typically fish species used in sushi: Salmon fillet (4 µg/100 g) and halibut fillet (21 µg/100 g).
Fish cakes/burgers, fish balls, fish pudding	49	Fish cakes, bought	The Norwegian Food Composition Table (3)	Reference 223a: Estimated average from the report: Analyse av fiskeprodukter - Næringsstoff- og tungmetallanalyser (2016). Mattilsynet [In Norwegian].
Fish au gratin	31	Fish au gratin, bought	The Norwegian Food Composition Table (3)	Reference 223a: Estimated average from the report: Analyse av fiskeprodukter - Næringsstoff- og tungmetallanalyser (2016). Mattilsynet [In Norwegian].
Fish fingers	94	Fish fingers, Findus	The Norwegian Food Composition Table (3)	Reference 223a: Estimated average from the report: Analyse av fiskeprodukter - Næringsstoff- og tungmetallanalyser (2016). Mattilsynet [In Norwegian].
Fish soup	37	Fish soup	The Norwegian Food Composition Table (3)	Reference 325: University of Oslo (2018): Iodine project 2017-2018. Used mean content of four available fish soups.
Dried and salted cod	132	Dried and salted cod	The Norwegian Food Composition Table (3)	Reference 325: University of Oslo (2018): Iodine project 2017-2018.
Shellfish
Shrimps unpeeled	31	Shrimp (Pandalus borealis), wild	Seafood data (1)	Samples from 2017 (n= 14). Median iodine content used.
Browncrab claw meat	111	Brown crab claw meat (Cancer pagurus), shellfish wild	Seafood data (1)	Samples from 2011 (n= 11). Median iodine content used.
Browncrab innards	310	Brown crab (Cancer pagurus), shellfish wild	Seafood data (1)	Samples from 2011 (n= 11). Median iodine content used.
Lobster	560	Lobster white meat (Homarus spp), shellfish wild	Seafood data (1)	Samples from 2017 (n= 25). Median iodine content used.
Blue mussel	270	Blue mussel, raw	The Norwegian Food Composition Table (3)	Reference 325: University of Oslo (2018): Iodine project 2017-2018.
Scallop	11	Scallop, raw	The Norwegian Food Composition Table (3)	Reference 325: University of Oslo (2018): Iodine project 2017-2018.
Seafood as spread
Canned mackerel	15	Canned mackerel, 70% mackerel	The Norwegian Food Composition Table (3)	Reference 325: University of Oslo (2018): Iodine project 2017-2018.
Canned salmon	5	Canned salmon	The Norwegian Food Composition Table (3)	Reference 325: University of Oslo (2018): Iodine project 2017-2018.
Canned tuna	8	Canned tuna	Nerhus et al. 2018 (2)	Samples from 2015 (n= 30). Mean iodine content used.
Smoked salmon, trout	8	Smoked salmon	The Norwegian Food Composition Table (3)	Reference 325: University of Oslo (2018): Iodine project 2017-2018.
Cured salmon, trout	8	Cured salmon	The Norwegian Food Composition Table (3)	Reference 325: University of Oslo (2018): Iodine project 2017-2018.
Pickled herring	13	Pickled herring	The Norwegian Food Composition Table (3)	Reference 325: University of Oslo (2018): Iodine project 2017-2018. Used mean content of three available pickled herring.
Caviar	85	Caviar of cod roe	The Norwegian Food Composition Table (3)	Reference 325: University of Oslo (2018): Iodine project 2017-2018.
Peppered mackerel	19	Atlantic mackerel fillet (Scomber scombrus), wild fish	Seafood data (1)	Samples from 2012 (n= 71). Median iodine content used.
Shrimps	31	Shrimp (Pandalus borealis), wild	Seafood data (1)	Samples from 2017 (n= 14). Median iodine content used.
Canned sardines	9	Canned sardines in oil	The Norwegian Food Composition Table (3)	Reference 325: University of Oslo (2018): Iodine project 2017-2018.
Anchovy	16	Canned anchovy	The Norwegian Food Composition Table (3)	Reference 325: University of Oslo (2018): Iodine project 2017-2018.
Crabsticks	195	Crabsticks, freezed	The Norwegian Food Composition Table (3)	Reference 325: University of Oslo (2018): Iodine project 2017-2018.
Cod roe and liver pate ("Svolværpostei" and "Lofotpostei")	245	Cod roe and liver pate ("Svolværpostei"/"Lofotpostei")	The Norwegian Food Composition Table (3)	Reference 325: University of Oslo (2018): Iodine project 2017-2018.
Milk and dairy products
Milk and yoghurt
Cow milk, whole-fat ('helmelk'), 3.5-3.9% fat	15	Cow milk, whole-fat ('helmelk'), 3.5 and 3.9% fat	The Norwegian Food Composition Table (3)	Reference 325: University of Oslo (2018): Iodine project 2017-2018.
Cow milk, low-fat ('lettmelk'), 1.0-1.2% fat	14	Cow milk, low-fat ('lettmelk'), 1.2% fat ('TINE') and cow milk, low-fat ('lettmelk'), 1.0% fat ('Q')	Nerhus et al. 2018 (2)	Samples from 2015-2016. Mean of samples of Cow milk, low-fat ('lettmelk'), 1.2% fat ('TINE') and cow milk, low-fat ('lettmelk'), 1.0% fat ('Q'). Mean of each sample is based based on two replicates per pooled samples (one pooled samples consists of three items).
Cow milk, low-fat ('lettmelk'), 0.7% fat	15	Cow milk, low-fat ('lettmelk'), 0.7% fat ('TINE' and 'Q')	Nerhus et al. 2018 (2)	Samples from 2015-2016. Mean of samples of Cow milk, low-fat ('lettmelk'), 0.7% fat ('TINE') and cow milk, low-fat ('lettmelk'), 0.7% fat ('Q'). Mean of each sample is based based on two replicates per pooled samples (one pooled samples consists of three items).
Cow milk, skimmed ('skummet melk'), 0.1% fat	15	Cow milk, skimmed ('skummet melk'), 0.1% fat	The Norwegian Food Composition Table (3)	Reference 325: University of Oslo (2018): Iodine project 2017-2018.
Cow milk, flavored (e.g. chocolate, strawberry)	17	Chocolate-flavoured low-fat cow milk, 'Q'	Nerhus et al. 2018 (2)	Mean based on two replicates per pooled sample (one pooled sample consists of three items of three different batch numbers).
Sour cow milk/probiotic milk (natural)	14	Sour cow milk/probiotic milk (natural)	The Norwegian Food Composition Table (3)	Reference 325: Universitetet i Oslo (2018). Jodprosjekt 2017-2018. Mean of iodine content of three different types available.
Sour cow milk/probiotic milk (with flavor)	14	Biola, with blueberry flavour, 'TINE'	Nerhus et al. 2018 (2)	Mean based on two replicates per pooled samples (one pooled samples consists of three items of three different batch numbers)
Yoghurt (all types)	16	Yoghurt with natural flavour, 'TINE' and 'Go' morgen' with flavour, 'TINE'	Nerhus et al. 2018 (2)	Mean of samples of Yoghurt with natural flavour, 'TINE' and 'Go' morgen' with flavour, 'TINE'. Mean based on two replicates per pooled samples (one pooled samples consists of three items of three different batch numbers)
Drinking yoghurt	16	Yoghurt with natural flavour, 'TINE' and 'Go' morgen' with flavour, 'TINE'	Nerhus et al. 2018 (2)	Mean of samples of Yoghurt with natural flavour, 'TINE' and 'Go' morgen' with flavour, 'TINE'. Mean based on two replicates per pooled samples (one pooled samples consists of three items of three different batch numbers)
Smoothie (with milk)	8	Smoothie with yoghurt, juice, berries and banana.	The Norwegian Food Composition Table (3)	Reference 325: University of Oslo (2018): Iodine project 2017-2018.
Goat milk	49	Goat milk	The Norwegian Food Composition Table (3)	Reference 325: University of Oslo (2018): Iodine project 2017-2018.
Milk from coffee/tea	15	Cow milk, whole-fat ('helmelk'), 3.5 and 3.9% fat, Cow milk, low-fat ('lettmelk'), 1.2% fat ('TINE') and cow milk, low-fat ('lettmelk'), 1.0% fat ('Q'), Cow milk, low-fat ('lettmelk'), 0.7% fat ('TINE' and 'Q'), Cow milk, skimmed ('skummet melk'), 0.1% fat	Nerhus et al. 2018 (2) and The Norwegian Food Composition Table (3)	Mean of all types of cow milk used.
Cheese and other dairy products
White-coloured solid cheese ('hvitost')	16	White-coloured solid cheese ('hvitost'): 'Norvegia', 'Jarlsberg', and 'Synnøve Finden'.	Nerhus et al. 2018 (2)	Samples from 2015-2016. Mean of 'Norvegia', 'Jarlsberg', and 'Synnøve Finden'. Mean of each sample is based based on two replicates per pooled samples (one pooled samples consists of three items of three different batch numbers).
Goat cheese (white)	46	Goat cheese (white): 'Snøfrisk, TINE'	Nerhus et al. 2018 (2)	Mean based on two replicates per pooled sample (one pooled sample consists of three items of three different batch numbers).
Whey cheese ('brunost')	120	Whey cheese ('brunost'): 'Gudbrandsdalost, TINE' and 'Fløtemysost, TINE'	Nerhus et al. 2018 (2)	Mean of 'Gudbrandsdalost, TINE' and 'Fløtemysost, TINE'Mean based on two replicates per pooled sample (one pooled sample consists of three items of three different batch numbers).
Goat cheese (brown)	450	Goat cheese (brown): 'Ekte geitost, TINE'	Nerhus et al. 2018 (2)	Mean based on two replicates per pooled sample (one pooled sample consists of three items of three different batch numbers).
Soft cheeses ('Brie, Camembert')	16	Soft cheeses ('Brie, Camembert'): 'Brie, Arla Foods' and 'Camembert, TINE'	Nerhus et al. 2018 (2)	Mean of 'Brie, Arla Foods' and 'Camembert, TINE'. Mean based on two replicates per pooled sample (one pooled sample consists of three items of three different batch numbers).
Cream cheese	14	Cream cheese: 'Philadelphia, Mondalez'	Nerhus et al. 2018 (2)	Mean based on two replicates per pooled sample (one pooled sample consists of three items of three different batch numbers).
Curd cheese (cottage cheese, curd/'kesam')	16	Curd cheese (cottage cheese, curd/'kesam'): 'Cottage cheese, TINE' and 'Curd with natural flavour (Kesam), TINE'	Nerhus et al. 2018 (2)	Mean of 'Cottage cheese, TINE' and 'Curd with natural flavour (Kesam), TINE'. Mean based on two replicates per pooled sample (one pooled sample consists of three items of three different batch numbers).
Sour cream, crème fraiche	10	Sour cream, crème fraiche: 'Creme fraiche, TINE' and 'Sour creme, TINE'	Nerhus et al. 2018 (2)	Mean of 'Creme fraiche, TINE' and 'Sour creme, TINE'. Mean based on two replicates per pooled sample (one pooled sample consists of three items of three different batch numbers).
Milk-based food as soups, sauce, casserole	8	Cow milk, whole-fat ('helmelk'), 3.5 and 3.9% fat, Cow milk, low-fat ('lettmelk'), 1.2% fat ('TINE') and cow milk, low-fat ('lettmelk'), 1.0% fat ('Q'), Cow milk, low-fat ('lettmelk'), 0.7% fat ('TINE' and 'Q'), Cow milk, skimmed ('skummet melk'), 0.1% fat	Nerhus et al. 2018 (2) and The Norwegian Food Composition Table (3)	Mean of Cow milk, whole-fat ('helmelk'), 3.5 and 3.9% fat, Cow milk, low-fat ('lettmelk'), 1.2% fat ('TINE') and cow milk, low-fat ('lettmelk'), 1.0% fat ('Q'), Cow milk, low-fat ('lettmelk'), 0.7% fat ('TINE' and 'Q'), Cow milk, skimmed ('skummet melk'), 0.1% fat. Mean of each sample is based based on two replicates per pooled samples (one pooled samples consists of three items).
Milk-based food as pancakes, waffles	15	Pancakes with milk, pancakes with eggs and milk, vaffles with eggs and whole-fat milk, and vaffles, 'Toro'	The Norwegian Food Composition Table (3)	Referanse 325. Universitetet i Oslo (2018). Jodprosjekt 2017-2018. Mean of iodine content of four different types available.
Ice cream, custard etc.	11	Ice cream (cream milk), ice cream (yoghurt), custard ('Piano'), custard ('Powder')	The Norwegian Food Composition Table (3)	Referanse 325. Universitetet i Oslo (2018). Jodprosjekt 2017-2018. Mean of iodine content of four different types available.
Other
Egg	37	Egg, raw (whole egg)	Nerhus et al. 2018 (2)	Samples from 2016-2017 (n= 8). Mean iodine content of all samples used. Each sample consisted of 18 (n= 4) or 36 (n= 4) eggs.
References
1. Institute of Marine Research (Havforskningsinstituttet). Seafood data (Sjømatdata). 2019. Available from: https://sjomatdata.hi.no/ [Accessed 12 November 2018]
2. Nerhus I, Wik Markhus M, Nilsen BM, Oyen J, Maage A, Odegard ER, et al. Iodine content of six fish species, Norwegian dairy products and hen's egg. Food & nutrition research. 2018;62:1291.
3. Norwegian Food Safety Authority (Mattilsynet). The Norwegian Food Composition Tabel (Matvaretabellen), 2019. Available from: https://www.matvaretabellen.no/ [Accessed 8 November 2018]

## Sheet: Table S3
Table S3 Iodine content in food items used for calculation of iodine intake from the food diary
Food item specified in the food diary	Iodine content (µg/100 g)	Food item retrieved for iodine content	Reference	Extended information about reference and iodine content
Drinks and beverages
Cow milk (regular, flavored, soured etc.)	15	Cow milk, whole-fat ('helmelk'), 3.5 and 3.9% fat, Cow milk, low-fat ('lettmelk'), 1.2% fat ('TINE') and cow milk, low-fat ('lettmelk'), 1.0% fat ('Q'), Cow milk, low-fat ('lettmelk'), 0.7% fat ('TINE' and 'Q'), Cow milk, skimmed ('skummet melk'), 0.1% fat	Nerhus et al. 2018 (2) and The Norwegian Food Composition Table (3)	Mean of all types of cow milk used.
Smoothie with cow milk, yoghurt	8	Smoothie with yoghurt, juice, berries and banana.	The Norwegian Food Composition Table (3)	Reference 325: University of Oslo (2018): Iodine project 2017-2018.
Caffè latte, cappuchino, chai latte	9	Caffè latte and cappuchino	The Norwegian Food Composition Table (3)	Reference 325: University of Oslo (2018): Iodine project 2017-2018. Mean of iodine content in caffè latte and cappuchino used.
Cortado, macchiato etc.	8	Cortado and macchiato	The Norwegian Food Composition Table (3)	Reference 325: University of Oslo (2018): Iodine project 2017-2018. Mean of iodine content in cortado and macchiato used.
Spreads
White/yellow-coloured solid cheese ('hvitost')	16	White-coloured solid cheese ('hvitost'): 'Norvegia', 'Jarlsberg', and 'Synnøve Finden'.	Nerhus et al. 2018 (2)	Samples from 2015-2016. Mean of 'Norvegia', 'Jarlsberg', and 'Synnøve Finden'. Mean of each sample is based based on two replicates per pooled samples (one pooled samples consists of three items of three different batch numbers).
Whey cheese ('brunost')	120	Whey cheese ('brunost'): 'Gudbrandsdalost, TINE' and 'Fløtemysost, TINE'	Nerhus et al. 2018 (2)	Mean of 'Gudbrandsdalost, TINE' and 'Fløtemysost, TINE'. Mean based on two replicates per pooled sample (one pooled sample consists of three items of three different batch numbers).
Goat cheese (brown or white)	238	Goat cheese ('Ekte geitost, TINE') and goat cheese, white	Nerhus et al. 2018 (2) and The Norwegian Food Composition Table (3)	Mean of Goat cheese ('Ekte geitost, TINE') (2) and goat cheese, white (3).
Smoked salmon/trout	8	Smoked salmon	The Norwegian Food Composition Table (3)	Reference 325: University of Oslo (2018): Iodine project 2017-2018.
Cream cheese	30	Cream cheese: 'Philadelphia, Mondalez' and Cream cheese: 'Snøfrisk'	Nerhus et al. 2018 (2)	Mean of Cream cheese: 'Philadelphia, Mondalez' and Cream cheese: 'Snøfrisk'. Mean based on two replicates per pooled sample (one pooled sample consists of three items of three different batch numbers).
Shrimps salad (creamed)	41	Shrimps salad (creamed)	The Norwegian Food Composition Table (3)	Reference 325: University of Oslo (2018): Iodine project 2017-2018.
Shrimps	31	Shrimp (Pandalus borealis), wild	Seafood data (1)	Samples from 2017 (n= 14). Median iodine content used.
Canned mackerel	15	Canned mackerel, 70% mackerel	The Norwegian Food Composition Table (3)	Reference 325: University of Oslo (2018): Iodine project 2017-2018.
Herring, anchovy, sardines etc.	13	Herring, anchovy and canned sardines	The Norwegian Food Composition Table (3)	Reference 325: University of Oslo (2018): Iodine project 2017-2018. Mean of herring, anchovy and canned sardines used.
Egg	37	Egg, raw (whole egg)	Nerhus et al. 2018 (2)	Samples from 2016-2017 (n= 8). Mean iodine content of all samples used. Each sample consisted of 18 (n= 4) or 36 (n= 4) eggs.
Dinner/lunch
Pancakes, waffles	15	Pancakes with milk, pancakes with eggs and milk, vaffles with eggs and whole-fat milk, and vaffles, 'Toro'	The Norwegian Food Composition Table (3)	Referanse 325. Universitetet i Oslo (2018). Jodprosjekt 2017-2018. Mean of iodine content of four different types available.
Fish cakes/burgers, fish pudding	49	Fish cakes, bought	The Norwegian Food Composition Table (3)	Reference 223a: Estimated average from the report: Analyse av fiskeprodukter - Næringsstoff- og tungmetallanalyser (2016). Mattilsynet [In Norwegian].
Lean fish: Cod, saithe, pollock, haddock etc.	142	Cod, saithe, pollock, ling, wolfish, dried and salted cod.	Seafood data (1), Nerhus et al. 2018 (2) and The Norwegian Food Composition Table (3)	Iodine content based on mean from of of all types of lean fish species reported in the I-FFQ (Supplemental Table 1). Iodine content weightet according to intake of the specific species reported from the participants in the I-FFQ.
Fatty fish: Salmon, trout, halibut, mackerel etc.	7	Salmon, mackerel, herring and halibut.	Seafood data (1), Nerhus et al. 2018 (2) and The Norwegian Food Composition Table (3)	Iodine content based on mean from of of all types of fatty fish species reported in the I-FFQ (Supplemental Table 1). Iodine content weightet according to intake of the specific species reported from the participants in the I-FFQ.
Mashed potatoes (with milk)	6	Mashed potatoes of powder, with milk	The Norwegian Food Composition Table (3)	Reference 325: University of Oslo (2018): Iodine project 2017-2018.
Soup with milk/creme fraiche etc.	8	Cow milk, whole-fat ('helmelk'), 3.5 and 3.9% fat, Cow milk, low-fat ('lettmelk'), 1.2% fat ('TINE') and cow milk, low-fat ('lettmelk'), 1.0% fat ('Q'), Cow milk, low-fat ('lettmelk'), 0.7% fat ('TINE' and 'Q'), Cow milk, skimmed ('skummet melk'), 0.1% fat	Nerhus et al. 2018 (2) and The Norwegian Food Composition Table (3)	Mean of Cow milk, whole-fat ('helmelk'), 3.5 and 3.9% fat, Cow milk, low-fat ('lettmelk'), 1.2% fat ('TINE') and cow milk, low-fat ('lettmelk'), 1.0% fat ('Q'), Cow milk, low-fat ('lettmelk'), 0.7% fat ('TINE' and 'Q'), Cow milk, skimmed ('skummet melk'), 0.1% fat. Mean of each sample is based based on two replicates per pooled samples (one pooled samples consists of three items).
Sauce with milk/creme fraiche etc.	8	Cow milk, whole-fat ('helmelk'), 3.5 and 3.9% fat, Cow milk, low-fat ('lettmelk'), 1.2% fat ('TINE') and cow milk, low-fat ('lettmelk'), 1.0% fat ('Q'), Cow milk, low-fat ('lettmelk'), 0.7% fat ('TINE' and 'Q'), Cow milk, skimmed ('skummet melk'), 0.1% fat	Nerhus et al. 2018 (2) and The Norwegian Food Composition Table (3)	Mean of Cow milk, whole-fat ('helmelk'), 3.5 and 3.9% fat, Cow milk, low-fat ('lettmelk'), 1.2% fat ('TINE') and cow milk, low-fat ('lettmelk'), 1.0% fat ('Q'), Cow milk, low-fat ('lettmelk'), 0.7% fat ('TINE' and 'Q'), Cow milk, skimmed ('skummet melk'), 0.1% fat. Mean of each sample is based based on two replicates per pooled samples (one pooled samples consists of three items).
Other dairy products and cheese
Solid cheese used in cooking (e.g. tacos, pizza, salads etc.)	16	White-coloured solid cheese ('hvitost'): 'Norvegia', 'Jarlsberg', and 'Synnøve Finden'.	Nerhus et al. 2018 (2)	Samples from 2015-2016. Mean of 'Norvegia', 'Jarlsberg', and 'Synnøve Finden'. Mean of each sample is based based on two replicates per pooled samples (one pooled samples consists of three items of three different batch numbers).
Chevre	80	Chevre, goat cheese, natural	The Norwegian Food Composition Table (3)	Reference 325: University of Oslo (2018): Iodine project 2017-2018.
Feta cheese (e.g. used in salads)	10	Feta cheese	The Norwegian Food Composition Table (3)	Reference 325: University of Oslo (2018): Iodine project 2017-2018.
Cottage cheese	15	Curd cheese (cottage cheese): 'Cottage cheese, TINE'	Nerhus et al. 2018 (2)	Mean based on two replicates per pooled sample (one pooled sample consists of three items of three different batch numbers).
Sour creme, creme fraiche, curd/'kesam'	12	Curd with natural flavour (Kesam), 'TINE', Creme fraiche, 'TINE' and Sour creme, 'TINE'	Nerhus et al. 2018 (2)	Mean of Curd with natural flavour (Kesam), 'TINE', Creme fraiche, 'TINE' and Sour creme, 'TINE Mean based on two replicates per pooled sample (one pooled sample consists of three items of three different batch numbers).
Yoghurt	16	Yoghurt with natural flavour, 'TINE' and 'Go' morgen' with flavour, 'TINE'	Nerhus et al. 2018 (2)	Mean of samples of Yoghurt with natural flavour, 'TINE' and 'Go' morgen' with flavour, 'TINE'. Mean based on two replicates per pooled samples (one pooled samples consists of three items of three different batch numbers)
Porridge, cereals with milk	13	Porridge of oats, with milk	The Norwegian Food Composition Table (3)	Reference 325: University of Oslo (2018): Iodine project 2017-2018.
References
1. Institute of Marine Research (Havforskningsinstituttet). Seafood data (Sjømatdata). 2019. Available from: https://sjomatdata.hi.no/ [Accessed 12 November 2018]
2. Nerhus I, Wik Markhus M, Nilsen BM, Oyen J, Maage A, Odegard ER, et al. Iodine content of six fish species, Norwegian dairy products and hen's egg. Food & nutrition research. 2018;62:1291.
3. Norwegian Food Safety Authority (Mattilsynet). The Norwegian Food Composition Tabel (Matvaretabellen), 2019. Available from: https://www.matvaretabellen.no/ [Accessed 8 November 2018]
